# Supplementary material for: Control Potential of Multiple Nucleopolyhedrovirus (SfMNPV) Isolated from Fall Armyworm in Nigeria (West Africa)
Source: Insects. 2024 Mar 26;15(4):225. doi: 10.3390/insects15040225 (PMC11049893; doi:10.3390/insects15040225)
Supplement: Supplementary file 1 [file insects-15-00225-s001.zip]

Archive with 4 entries (4 files):
- Video S1 A. Fall armyworm cannibalism attack_defense fight.mp4
- Video S1 B. Fall armyworm cannibal searching for conspecific prey and attack_defense fight.mp4
- Video S1 C. Fall armyworm cannibal cutting conspecific prey head capsule.mp4
- Video S1 D. Fall armyworm cannibal consuming conspecific prey.mp4
